# Supplementary material for: The involvement of effector memory CD4+ T cells in mediating the impact of genus Oscillibacter gut microbiota on Alzheimer’s disease: a Mendelian randomization study
Source: Front Aging Neurosci. 2024 Aug 7;16:1423707. doi: 10.3389/fnagi.2024.1423707 (PMC11335717; doi:10.3389/fnagi.2024.1423707)
Supplement: Supplementary file 1 [file Table_1.XLSX]

## Sheet: Supplementary Table S1
Supplementary Table S1: Names corresponding to gut microbiota and immune cell IDs
Gut Microbiota
ID	NAME
GCST90027533	pantothenate.and.coenzyme.A.biosynthesis.III
GCST90027567	stearate.biosynthesis.II..bacteria.and.plants.
GCST90027595	preQ0.biosynthesis
GCST90027599	molybdenum.cofactor.biosynthesis
GCST90027601	thiazole.biosynthesis.I..E..coli.
GCST90027657	class Betaproteobacteria
GCST90027664	family Bacteroidaceae
GCST90027675	family Oscillospiraceae
GCST90027714	genus Oscillibacter
GCST90027737	order Coriobacteriales
GCST90027743	order Burkholderiales
GCST90027791	species eubacterium_hallii
GCST90027796	species oscillibacter_unclassified
Immune Cells
ID	NAME		Abbreviation
ebi-a-GCST90001453	CD11c+ CD62L- monocyte %monocyte		CD11c+ CD62L- monocyte %monocyte
ebi-a-GCST90001485	CD39+ resting CD4 regulatory T cell %CD4 regulatory T cell		CD39+ resting CD4+ Treg %CD4+ Treg
ebi-a-GCST90001515	Immature Myeloid-Derived Suppressor Cells Absolute Count		Im MDSC AC
ebi-a-GCST90001534	CD45RA- CD4+ T cell Absolute Count		CD45RA- CD4+ T cell AC
ebi-a-GCST90001535	CD45RA- CD4+ T cell %CD4+ T cell		CD45RA- CD4+ %CD4+
ebi-a-GCST90001542	Effector Memory CD4+ T cell Absolute Count		EM CD4+ T cell AC
ebi-a-GCST90001549	Central Memory CD8+ T cell %CD8+ T cell		CM CD8+ T cell % CD8+ T cell
ebi-a-GCST90001618	HLA DR+ T cell Absolute Count		HLA DR+ T cell AC
ebi-a-GCST90001746	CD20 on IgD+ CD24+ B cell		CD20 on IgD+ CD24+ B cell
ebi-a-GCST90001793	CD25 on switched memory B cell		CD25 on switched memory B cell
ebi-a-GCST90001828	IgD on transitional B cell		IgD on transitional B cell
ebi-a-GCST90001879	HVEM on Terminally Differentiated CD4+ T cell		HVEM on TD CD4+ T cell
ebi-a-GCST90001883	CD16-CD56 on Natural Killer T		CD16-CD56 on NKT
ebi-a-GCST90001951	CD33 on CD66b++ myeloid cell		CD33 on CD66b++ myeloid cell
ebi-a-GCST90002027	CD4 on CD45RA+ CD4+ T cell		CD4 on CD45RA+ CD4+
ebi-a-GCST90002083	SSC-A on HLA DR+ T cell		SSC-A on HLA DR+ T cell
ebi-a-GCST90002099	CD4RA on Terminally Differentiated CD4+ T cell		CD4RA on TD CD4+ T cell

## Sheet: Supplementary Table S2
Supplementary Table S2: Heterogeneity and pleiotropy in MR analyses.
EXPOSURE	OUTCOME	METHOD	NO. OF SNPs	HETEROGENEITY			HORIZONTAL PLEIOTROPY
				Q	Q DEGREES OF FREEDOM	Q P-VALUE	MR-EGGER REGRESSION			MR-PRESSO
							EGGER INTERCEPT	SE	P-VALUE	GLOBAL TEST P-VALUE
GCST90027533	AD	MR Egger	13	11.0817	11	0.436447	-0.00275117	0.0125557	0.830572	0.552
		Inverse variance weighted	13	11.13	12	0.517809
GCST90027567	AD	MR Egger	8	7.52522	6	0.274989	-0.00191204	0.0183461	0.920391	0.4
		Inverse variance weighted	8	7.53884	7	0.375006
GCST90027595	AD	MR Egger	14	20.0107	12	0.066883	-0.00521877	0.0127315	0.689095	0.118
		Inverse variance weighted	14	20.2909	13	0.0881894
GCST90027599	AD	MR Egger	11	2.55752	9	0.979296	0.0221517	0.0170684	0.226623	0.927
		Inverse variance weighted	11	4.24186	10	0.935777
GCST90027601	AD	MR Egger	6	3.77942	4	0.43668	0.00834609	0.0173565	0.655733	0.612
		Inverse variance weighted	6	4.01065	5	0.547883
GCST90027657	AD	MR Egger	13	7.81943	11	0.729382	0.00191456	0.0125059	0.881097	0.818
		Inverse variance weighted	13	7.84287	12	0.797286
GCST90027664	AD	MR Egger	14	11.1584	12	0.515396	0.0129825	0.0126137	0.323667	0.529
		Inverse variance weighted	14	12.2177	13	0.509877
GCST90027675	AD	MR Egger	7	7.37628	5	0.194126	0.000820027	0.0273596	0.977249	0.335
		Inverse variance weighted	7	7.37761	6	0.287333
GCST90027714	AD	MR Egger	8	8.24276	6	0.220853	-0.00595582	0.0249497	0.819272	0.347
		Inverse variance weighted	8	8.32104	7	0.305138
GCST90027737	AD	MR Egger	6	4.71981	4	0.317273	-0.011532	0.021809	0.624944	0.462
		Inverse variance weighted	6	5.04972	5	0.409842
GCST90027743	AD	MR Egger	14	8.36131	12	0.756296	-0.00313197	0.0114571	0.789221	0.833
		Inverse variance weighted	14	8.43604	13	0.814079
GCST90027791	AD	MR Egger	11	7.58139	9	0.576818	0.00131174	0.0146503	0.930616	0.69
		Inverse variance weighted	11	7.58941	10	0.668873
GCST90027796	AD	MR Egger	7	7.37028	5	0.194526	0.00108143	0.0276457	0.970311	0.327
		Inverse variance weighted	7	7.37254	6	0.287764

## Sheet: Supplementary Table S3
Supplementary Table S3: Heterogeneity and pleiotropy in MR analyses.
EXPOSURE	OUTCOME	METHOD	NO. OF SNPs	HETEROGENEITY			HORIZONTAL PLEIOTROPY
				Q	Q DEGREES OF FREEDOM	Q P-VALUE	MR-EGGER REGRESSION			MR-PRESSO
							EGGER INTERCEPT	SE	P-VALUE	GLOBAL TEST P-VALUE
AD	GCST90027533	MR Egger	42	27.0359	40	0.941519	-0.0110644	0.00688887	0.116112	[1] 0.902
		Inverse variance weighted	42	29.6156	41	0.906828
AD	GCST90027567	MR Egger	43	42.3731	41	0.411583	0.00267167	0.00713645	0.710059	[1] 0.448
		Inverse variance weighted	43	42.5179	42	0.448668
AD	GCST90027595	MR Egger	43	39.6077	41	0.532521	0.000397594	0.00697106	0.954794	[1] 0.581
		Inverse variance weighted	43	39.611	42	0.576366
AD	GCST90027599	MR Egger	42	49.3837	40	0.146853	-0.0171845	0.0157733	0.282468	[1] 0.166
		Inverse variance weighted	42	50.8491	41	0.139322
AD	GCST90027601	MR Egger	43	36.3955	41	0.675247	-0.0154635	0.00856979	0.0785138	[1] 0.603
		Inverse variance weighted	43	39.6515	42	0.574568
AD	GCST90027657	MR Egger	41	42.5804	39	0.319666	0.0202947	0.00745972	0.00968476	[1] 0.118
		Inverse variance weighted	41	50.6614	40	0.120378
AD	GCST90027664	MR Egger	43	48.0927	41	0.207574	-0.00461108	0.00765216	0.550103	[1] 0.255
		Inverse variance weighted	43	48.5186	42	0.226813
AD	GCST90027675	MR Egger	42	43.3447	40	0.330647	0.0114598	0.0073212	0.125392	[1] 0.296
		Inverse variance weighted	42	45.9997	41	0.272873
AD	GCST90027714	MR Egger	42	43.2903	40	0.332739	0.0114529	0.00731678	0.125394	[1] 0.263
		Inverse variance weighted	42	45.9419	41	0.274841
AD	GCST90027737	MR Egger	43	35.4848	41	0.713679	0.0115243	0.007031	0.10885	[1] 0.663
		Inverse variance weighted	43	38.1714	42	0.639741
AD	GCST90027743	MR Egger	43	43.6885	41	0.357944	0.0205708	0.00721304	0.00677755	[1] 0.122
		Inverse variance weighted	43	52.3551	42	0.13139
AD	GCST90027791	MR Egger	43	34.0363	41	0.771153	-0.0118598	0.010036	0.244124	[1] 0.766
		Inverse variance weighted	43	35.4328	42	0.752983
AD	GCST90027796	MR Egger	42	44.0814	40	0.303044	0.010666	0.00738183	0.156275	[1] 0.265
		Inverse variance weighted	42	46.3821	41	0.260076

## Sheet: Supplementary Table S4
Supplementary Table S4: Heterogeneity and pleiotropy in MR analyses.
EXPOSURE	OUTCOME	METHOD	NO. OF SNPs	HETEROGENEITY			HORIZONTAL PLEIOTROPY
				Q	Q DEGREES OF FREEDOM	Q P-VALUE	MR-EGGER REGRESSION			MR-PRESSO
							EGGER INTERCEPT	SE	P-VALUE	GLOBAL TEST P-VALUE
GCST90027533	ebi-a-GCST90002099	MR Egger	14	10.0922	12	0.607873	-0.078356	0.0484237	0.1316	0.493
		Inverse variance weighted	14	12.7105	13	0.47041
GCST90027567	ebi-a-GCST90001485	MR Egger	8	5.48566	6	0.483192	-0.0463385	0.0468201	0.360532	0.524
		Inverse variance weighted	8	6.46519	7	0.486598
	ebi-a-GCST90001535	MR Egger	8	5.27716	6	0.508789	0.039534	0.0447299	0.410797	0.561
		Inverse variance weighted	8	6.05832	7	0.532956
	ebi-a-GCST90001549	MR Egger	8	5.01042	6	0.542477	-0.065211	0.0474622	0.218573	0.477
		Inverse variance weighted	8	6.89818	7	0.439558
GCST90027595	ebi-a-GCST90001453	MR Egger	15	5.85803	13	0.951167	-0.0109958	0.0319153	0.735956	0.976
		Inverse variance weighted	15	5.97673	14	0.967074
	ebi-a-GCST90001618	MR Egger	15	15.7219	13	0.264471	-0.0373086	0.031715	0.260538	0.288
		Inverse variance weighted	15	17.3956	14	0.235711
	ebi-a-GCST90002027	MR Egger	15	10.7524	13	0.631554	0.00776561	0.0330829	0.818073	0.762
		Inverse variance weighted	15	10.8075	14	0.701091
GCST90027599	ebi-a-GCST90001883	MR Egger	11	10.0445	9	0.346893	0.00695178	0.0595148	0.909578	0.445
		Inverse variance weighted	11	10.0597	10	0.435267
	ebi-a-GCST90002099	MR Egger	11	8.36165	9	0.498151	-0.0146985	0.0565167	0.80066	0.635
		Inverse variance weighted	11	8.42929	10	0.586981
GCST90027601	ebi-a-GCST90001534	MR Egger	6	1.7445	4	0.782618	-0.0346424	0.0521194	0.542619	0.86
		Inverse variance weighted	6	2.1863	5	0.822813
	ebi-a-GCST90001542	MR Egger	6	2.84979	4	0.58327	-0.0599182	0.0514422	0.308841	0.5
		Inverse variance weighted	6	4.20647	5	0.520088
	ebi-a-GCST90001549	MR Egger	6	3.24015	4	0.518471	-0.00527355	0.0497835	0.920738	0.738
		Inverse variance weighted	6	3.25137	5	0.661295
	ebi-a-GCST90001618	MR Egger	6	2.6937	4	0.610317	0.0492331	0.0483954	0.366533	0.613
		Inverse variance weighted	6	3.72862	5	0.589111
	ebi-a-GCST90001951	MR Egger	6	4.52577	4	0.339503	0.00356118	0.0807729	0.966947	0.537
		Inverse variance weighted	6	4.52797	5	0.47615
GCST90027657	ebi-a-GCST90001793	MR Egger	13	5.91261	11	0.879131	-0.0286907	0.0348633	0.428018	0.917
		Inverse variance weighted	13	6.58986	12	0.883486
GCST90027664	ebi-a-GCST90001542	MR Egger	14	8.74154	12	0.724833	-0.0448106	0.0396002	0.27992	0.755
		Inverse variance weighted	14	10.022	13	0.692134
	ebi-a-GCST90001879	MR Egger	14	5.58676	12	0.935466	-0.0711232	0.0628752	0.28008	0.926
		Inverse variance weighted	14	6.86633	13	0.908908
GCST90027675	ebi-a-GCST90001534	MR Egger	8	1.8705	6	0.931215	-0.0964079	0.078853	0.267312	0.846
		Inverse variance weighted	8	3.36532	7	0.849278
	ebi-a-GCST90001542	MR Egger	8	3.45726	6	0.749648	-0.108297	0.0778143	0.213404	0.606
		Inverse variance weighted	8	5.3942	7	0.611974
GCST90027714	ebi-a-GCST90001534	MR Egger	9	1.98711	7	0.96055	-0.104699	0.0751038	0.205952	0.857
		Inverse variance weighted	9	3.93051	8	0.863338
	ebi-a-GCST90001542	MR Egger	9	3.48182	7	0.837148	-0.103857	0.0741169	0.203879	0.693
		Inverse variance weighted	9	5.44535	8	0.709087
	ebi-a-GCST90002083	MR Egger	9	8.15302	7	0.319294	0.00209898	0.0828439	0.980494	0.403
		Inverse variance weighted	9	8.15377	8	0.418596
GCST90027737	ebi-a-GCST90001485	MR Egger	10	8.68326	8	0.369716	-0.0304539	0.0638075	0.645931	0.512
		Inverse variance weighted	10	8.93051	9	0.443713
	ebi-a-GCST90001515	MR Egger	10	13.124	8	0.107654	0.0713458	0.107727	0.526405	0.179
		Inverse variance weighted	10	13.8435	9	0.128
GCST90027743	ebi-a-GCST90001453	MR Egger	13	7.95967	11	0.716912	0.0396914	0.0370102	0.306485	0.739
		Inverse variance weighted	13	9.10981	12	0.693524
	ebi-a-GCST90001793	MR Egger	13	5.70655	11	0.892209	-0.0111949	0.0342119	0.749642	0.943
		Inverse variance weighted	13	5.81362	12	0.925184
GCST90027791	ebi-a-GCST90001746	MR Egger	11	10.6065	9	0.303651	0.000979649	0.0514674	0.985229	0.44
		Inverse variance weighted	11	10.6069	10	0.388953
	ebi-a-GCST90001828	MR Egger	11	7.44665	9	0.590721	-0.00329711	0.0480999	0.946849	0.661
		Inverse variance weighted	11	7.45135	10	0.682257
	ebi-a-GCST90001951	MR Egger	11	5.53945	9	0.784979	-0.073718	0.0732929	0.340786	0.81
		Inverse variance weighted	11	6.55109	10	0.767036
GCST90027796	ebi-a-GCST90001534	MR Egger	8	1.71035	6	0.944319	-0.102657	0.0802521	0.248075	0.841
		Inverse variance weighted	8	3.34664	7	0.851192
	ebi-a-GCST90001542	MR Egger	8	3.24005	6	0.778171	-0.115514	0.0791945	0.194952	0.607
		Inverse variance weighted	8	5.36758	7	0.6152

## Sheet: Supplementary Table S5
Supplementary Table S5: Heterogeneity and pleiotropy in MR analyses.
EXPOSURE	OUTCOME	METHOD	NO. OF SNPs	HETEROGENEITY			HORIZONTAL PLEIOTROPY
				Q	Q DEGREES OF FREEDOM	Q P-VALUE	MR-EGGER REGRESSION			MR-PRESSO
							EGGER INTERCEPT	SE	P-VALUE	GLOBAL TEST P-VALUE
ebi-a-GCST90001453	AD	MR Egger	20	15.8387	18	0.603801	-0.00318569	0.00693876	0.651647	0.651
		Inverse variance weighted	20	16.0495	19	0.653971
ebi-a-GCST90001485	AD	MR Egger	35	41.2463	33	0.15348	-0.00496385	0.00339838	0.153567	0.166
		Inverse variance weighted	35	43.913	34	0.118797
ebi-a-GCST90001515	AD	MR Egger	22	24.4161	20	0.224688	-0.00466569	0.00494479	0.356656	0.183
		Inverse variance weighted	22	25.503	21	0.226037
ebi-a-GCST90001534	AD	MR Egger	16	9.70845	14	0.783174	-0.00176274	0.00390177	0.658347	0.834
		Inverse variance weighted	16	9.91255	15	0.825204
ebi-a-GCST90001535	AD	MR Egger	29	34.6049	27	0.149158	0.00473483	0.00378676	0.221895	0.161
		Inverse variance weighted	29	36.6087	28	0.127743
ebi-a-GCST90001542	AD	MR Egger	23	25.5272	21	0.225053	-0.00191221	0.00581766	0.745644	0.319
		Inverse variance weighted	23	25.6585	22	0.266632
ebi-a-GCST90001549	AD	MR Egger	30	36.3125	28	0.134811	-0.000215924	0.00511967	0.966658	0.191
		Inverse variance weighted	30	36.3148	29	0.164572
ebi-a-GCST90001618	AD	MR Egger	32	32.3164	30	0.352962	0.00175121	0.00358051	0.628332	0.386
		Inverse variance weighted	32	32.574	31	0.389332
ebi-a-GCST90001746	AD	MR Egger	23	24.6676	21	0.261848	0.00663782	0.00522096	0.217495	0.263
		Inverse variance weighted	23	26.5663	22	0.228163
ebi-a-GCST90001793	AD	MR Egger	20	13.4335	18	0.765205	-0.00759992	0.00444384	0.104407	0.518
		Inverse variance weighted	20	16.3583	19	0.633253
ebi-a-GCST90001828	AD	MR Egger	29	36.4407	27	0.10599	-0.00121284	0.00496269	0.808776	0.158
		Inverse variance weighted	29	36.5213	28	0.129798
ebi-a-GCST90001879	AD	MR Egger	26	22.8144	24	0.530776	0.000285463	0.00373861	0.939769	0.583
		Inverse variance weighted	26	22.8202	25	0.58806
ebi-a-GCST90001883	AD	MR Egger	30	24.89	28	0.633818	-0.00780356	0.00402407	0.0626117	0.52
		Inverse variance weighted	30	28.6505	29	0.483372
ebi-a-GCST90001951	AD	MR Egger	19	14.073	17	0.661927	-0.0058996	0.00589656	0.33109	0.492
		Inverse variance weighted	19	15.074	18	0.656877
ebi-a-GCST90002027	AD	MR Egger	28	28.5353	26	0.332631	0.00831997	0.0051226	0.116403	0.288
		Inverse variance weighted	28	31.4305	27	0.253833
ebi-a-GCST90002083	AD	MR Egger	22	21.1895	20	0.386056	0.008488	0.00555339	0.142066	0.343
		Inverse variance weighted	22	23.6645	21	0.309594
ebi-a-GCST90002099	AD	MR Egger	32	42.8034	30	0.060974	-0.000703637	0.00385614	0.85644	0.094
		Inverse variance weighted	32	42.8509	31	0.0764156

## Sheet: Supplementary Table S6
Supplementary Table S6: Heterogeneity and pleiotropy in MR analyses.
EXPOSURE	OUTCOME	METHOD	NO. OF SNPs	HETEROGENEITY			HORIZONTAL PLEIOTROPY
				Q	Q DEGREES OF FREEDOM	Q P-VALUE	MR-EGGER REGRESSION			MR-PRESSO
							EGGER INTERCEPT	SE	P-VALUE	GLOBAL TEST P-VALUE
GCST90027714	AD(Validation set1)	MR Egger	7	3.3725	5	0.642761	0.00055346	0.0153345	0.972605	0.708
		Inverse variance weighted	7	3.37381	6	0.760677
GCST90027714	AD(Validation set2)	MR Egger	9	7.7408	7	0.356004	-0.000443891	0.00158986	0.788159	0.532
		Inverse variance weighted	9	7.82701	8	0.450549
AD(Validation set1)	GCST90027714	MR Egger	8	8.95623	6	0.176054	0.00231202	0.0243695	0.927505	0.263
		Inverse variance weighted	8	8.96967	7	0.254841
AD(Validation set2)	GCST90027714	MR Egger	8	7.38332	6	0.286847	-0.00156137	0.0107866	0.889648	0.595
		Inverse variance weighted	8	7.4091	7	0.387561
ebi-a-GCST90001535	AD(Validation set1)	MR Egger	18	21.9968	16	0.143294	0.00021344	0.00362419	0.953767	0.307
		Inverse variance weighted	18	22.0016	17	0.184658
ebi-a-GCST90001542	AD(Validation set2)	MR Egger	23	36.1547	21	0.0210062	-0.000228732	0.000628153	0.719398	0.069
		Inverse variance weighted	23	36.383	22	0.0276159

## Sheet: Supplementary Table S7
Supplementary Table S7: Mediation Mendelian randomization results.
EXPOSURE	MEDIATOR	OUTCOME	Total effect (Beta Value)	Direct effect (Beta Value)	Mediation effect (Beta Value)	P Value	Mediated proportion（%）
GCST90027533	ebi-a-GCST90002099	AD	0.0630777	0.059889	0.00318876	0.137897	5.05529
GCST90027567	ebi-a-GCST90001485	AD	-0.0954247	-0.098818	0.00339333	0.119824	-
	ebi-a-GCST90001535	AD	-0.0954247	-0.101262	0.00583741	0.132321	-
	ebi-a-GCST90001549	AD	-0.0954247	-0.106385	0.0109607	0.0652872	-
GCST90027595	ebi-a-GCST90001453	AD	-0.0917309	-0.0985636	0.00683267	0.11269	-
	ebi-a-GCST90001618	AD	-0.0917309	-0.0968935	0.00516257	0.0702209	-
	ebi-a-GCST90002027	AD	-0.0917309	-0.0870756	-0.00465526	0.141136	5.07491
GCST90027599	ebi-a-GCST90001883	AD	-0.0347317	-0.0366538	0.00192207	0.162385	-
	ebi-a-GCST90002099	AD	-0.0347317	-0.0319933	-0.00273843	0.0707603	-
GCST90027601	ebi-a-GCST90001534	AD	0.11283	0.116752	-0.00392214	0.130865	-
	ebi-a-GCST90001542	AD	0.11283	0.118718	-0.00588826	0.0655429	-
	ebi-a-GCST90001549	AD	0.11283	0.105395	0.00743487	0.110821	6.58947
	ebi-a-GCST90001618	AD	0.11283	0.117662	-0.00483188	0.0957251	-
	ebi-a-GCST90001951	AD	0.11283	0.105078	0.00775133	0.067502	6.86994
GCST90027657	ebi-a-GCST90001793	AD	0.0832192	0.0762154	0.00700378	0.0767985	8.41606
GCST90027664	ebi-a-GCST90001542	AD	-0.0612019	-0.0567572	-0.00444477	0.0942388	7.26247
	ebi-a-GCST90001879	AD	-0.0612019	-0.0563298	-0.00487207	0.146158	7.96066
GCST90027675	ebi-a-GCST90001534	AD	-0.0998397	-0.0949407	-0.00489906	0.123637	4.90692
	ebi-a-GCST90001542	AD	-0.0998397	-0.0922794	-0.00756036	0.0558764	7.57249
GCST90027714	ebi-a-GCST90001534	AD	-0.0861432	-0.0808014	-0.00534176	0.0998409	6.20102
	ebi-a-GCST90001542	AD	-0.0861432	-0.0783951	-0.00774804	0.0476046	8.99438
	ebi-a-GCST90002083	AD	-0.0861432	-0.0932065	0.00706332	0.166209	-
GCST90027737	ebi-a-GCST90001485	AD	0.125831	0.130311	-0.00447997	0.0566666	-
	ebi-a-GCST90001515	AD	0.125831	0.139381	-0.0135494	0.0526798	-
GCST90027743	ebi-a-GCST90001453	AD	0.0736607	0.0667595	0.00690117	0.114085	9.36887
	ebi-a-GCST90001793	AD	0.0736607	0.067511	0.00614974	0.0972541	8.34874
GCST90027791	ebi-a-GCST90001746	AD	0.0462613	0.0512309	-0.00496961	0.123621	-
	ebi-a-GCST90001828	AD	0.0462613	0.0416187	0.0046426	0.126799	10.0356
	ebi-a-GCST90001951	AD	0.0462613	0.0506426	-0.00438129	0.103962	-
GCST90027796	ebi-a-GCST90001534	AD	-0.0998403	-0.0949359	-0.00490446	0.123217	4.91231
	ebi-a-GCST90001542	AD	-0.0998403	-0.092271	-0.00756931	0.0555746	7.58142
